# Supplementary material for: Why we thrive beneath a northern sky – genomic signals of selection in apple for adaptation to northern Sweden
Source: Heredity (Edinb). 2024 Jun 4;133(2):67–77. doi: 10.1038/s41437-024-00693-2 (PMC11286948; doi:10.1038/s41437-024-00693-2)
Supplement: Supplementary file 1 [file 41437_2024_693_MOESM1_ESM.xls]

## Sheet: ReadMe
File S1
Skytte af Sätra J1*, Garkava-Gustavsson L1 and Ingvarsson PK2 (2024) Why we thrive beneath a northern sky – Genomic signals of selection in apple for adaptation to northern Sweden, Heredity
1Department of Plant Breeding, Swedish University of Agricultural Sciences, Alnarp, Sweden; 2Department of Plant Biology, Swedish University of Agricultural Sciences, Uppsala, Sweden
*Corresponding author: jonas.skytte.af.satra@slu.se
	Column	Explanation
	Accepted cultivar name	Accepted cultivar name, as used in Skytte af Sätra et al. (2020) if available.
	Preferred name	Preferred name as given in Denancé et al. (2020) or in Murranty et al. (2020), when available.
	MUNQ	Malus UNiQue genotype code (Denancé at al., 2020).
	MUNQ source	Source for MUNQ, either 'Gtyped' indicating that the MUNQ assignement was done for the same tree as was genotyped in the current study, or 'litt.' indicating that the MUNQ is taken from litterature without strict knowledge about the true-to-typeness of the sample genotyped in the current study.
	Group	Assignment to the Hardy or the Not Hardy group for the purpose of this study.
	Pedigree connection	Pedigree connections to other cultivar in the current study of founder cultivars among Swedish heirloom cultivars as discussed in the manuscript.
	Nilsson	Highest recommended growing zone from Nilsson, A (1987) Våra äppelsorter.
	Svensson	Highest recommended growing zone from Svensson, H (2005) Äpplen i Sverige.
	Näslund	Highest recommended growing zone from Näslund, G-K (2010) Svenska äpplen. This source was used as a secondary source only when no information was available from Svensson (2005) or Nilsson (1987).
	PC1	Coordinates along the first principal component.
	PC2	Coordinates along the second principal component.
	Prop AG1	Proportion of Ancestral Group 1, from ADMIXTURE analysis.
	Prop AG2	Proportion of Ancestral Group 2, from ADMIXTURE analysis.
	Haplotypes	20K SNP array data haplotypes of current ms, if available.
	Notes	Comments concerning hardiness or sample identity.

## Sheet: Table_S1
Accepted cultivar name	Preferred name	MUNQ	MUNQ source	Group	Pedigree connection	Nilsson	Svensson	Näslund	PC1	PC2	Prop AG1	Prop AG2	Haplotypes	Notes
Alexander	Alexander	30	Gtyped	Hardy	-	5	5	-	0.0664757	0.00764155	0.245054	0.754946	1 / 3	-
Antonovka Obyknovennaja	Antonovka Obyknovennaja	4	litt.	Hardy	-	5	5	-	0.0969097	0.0585614	0.169087	0.830913	1 / 1	-
Aspa	Aspa	1855	Gtyped	Hardy	-	4	5	-	0.121114	-0.021401	0.136365	0.863635	1 / 1	Recommendations from Nilsson and Svensson are taken from 'Eneroths Klaräpple', which in our previous work has been found to be a genetic synonym of 'Aspa' (Skytte af Sätra et al., 2020). Nilsson do not give any specific recommendation on 'Aspa' but notes that it is very hardy. Svensson recommends 'Aspa' up to zone 3.
Atlas	Atlas	575	litt.	Hardy	-	5	-	-	-0.00119751	0.278707	0.477869	0.522131	n/a	-
Baggetorp	n/a	10770	Gtyped	Hardy	-	-	5	-	-0.00587004	-0.0404554	0.46405	0.53595	n/a	Nilsson (1987) writes that the tree "has to be very hardy", the mother tree is thought to have survived the extreme winter 1709.
Beauty of Bath	Beauty of Bath	11	litt.	Not Hardy	-	-	2	-	-0.170232	-0.166123	0.866254	0.133746	2 / 2	-
Bergianäpple	Zigeunerin	52	Gtyped	Hardy	-	-	-	5	0.0689853	0.0776059	0.323406	0.676594	n/a	-
Bobergsäpple	n/a	10774	Gtyped	Not Hardy	-	-	2	-	0.0353519	-0.0861796	0.343703	0.656297	n/a	-
Borsdorffer	Doberaner Borsdorfer	1260	Gtyped	Not Hardy	-	2	2	-	-0.0565801	-0.0368307	0.664148	0.335852	n/a	-
Charlamovsky	Borowitsky	29	Gtyped	Hardy	First degree relationship with 'Slava Petersburg'	6	6	-	0.151887	0.39722	0.06922	0.93078	1 / 1	-
Cox's Orange Pippin	Cox's Orange Pippin	163	Gtyped	Not Hardy	Offspring of 'Margil' (Muranty et al, 2020)	2	2	-	-0.221708	-0.0957693	0.99999	1e-05	2 / 3	-
Discovery	Discovery	75	litt.	Not Hardy	Offspring of 'Beauty of Bath' and 'Worcester Pearmain'	-	2	-	-0.155661	-0.144568	0.803017	0.196983	3 / 2	-
Edsele	Edseläpple	1802	Gtyped	Hardy	Offspring of 'Vitgylling'	-	-	5	0.230912	-0.0994228	1e-05	0.99999	4 / 1	-
Fredriksdalsäpple	n/a	5401	Gtyped	Not Hardy	Offspring of 'Klockhammaräpple'	-	1	-	-0.0273262	0.0732278	0.526407	0.473593	2 / 4	-
Granatäpple	Granatäpple, Kungsbacka	1805	Gtyped	Not Hardy	-	1	2	-	0.00301062	-0.0771105	0.479087	0.520913	n/a	-
Greensleves	Greensleeves	705	litt.	Not Hardy	Offspring of 'Golden Delicious', grandoffspring of 'Cox's Orange Pippin' through 'James Grevie'	-	1	-	-0.229071	-0.065347	0.99999	1e-05	2 / 2	-
Grågylling	Grågylling	1806	Gtyped	Hardy	-	4	5	-	0.157519	-0.184142	1e-05	0.99999	1 / 1	-
Gubbäpple	n/a	10790	Gtyped	Hardy	-	-	6	-	0.102991	-0.057653	0.242988	0.757012	n/a	-
Guldborg	Guldborg	559	litt.	Not Hardy	-	2	2	-	-0.0461457	0.000817089	0.628281	0.371719	4 / 1	-
Gult Kaneläpple	Kaneläpple	512	Gtyped	Hardy	-	6	-	-	0.156932	0.106301	1e-05	0.99999	1 / 1	-
Gunilla Bohuslän	n/a	10791	Gtyped	Not Hardy	-	-	2	-	-0.0719427	-0.032257	0.667905	0.332095	n/a	-
Gyllenkroks Astrakan	Gyllenkroks Astrakan	921	Gtyped	Hardy	Offspring of 'Gimmersta'	4	5	-	0.143805	-0.118722	0.141489	0.858511	1 / 1	-
Holländare	n/a	10792	Gtyped	Not Hardy	-	-	2	-	0.00659745	-0.0596996	0.46557	0.53443	n/a	-
Hornsberg	n/a	10794	Gtyped	Hardy	Offspring of 'Gimmersta'	5	5	-	0.128514	-0.150803	0.126298	0.873702	1 / 1	-
Ildrød Pigeon (Eldrött Duväpple)	Pigeon Ildrød	373	Gtyped	Not Hardy	-	2	2	-	-0.142397	0.00356387	0.841469	0.158531	n/a	-
King of the Pippins (Guldparmän)	King of the Pippins	37	Gtyped	Not Hardy	-	2	2	-	-0.151105	-0.0700169	0.932718	0.067282	2 / 2	-
Leckö Astrakan	n/a	10806	Gtyped	Not Hardy	Offspring of 'Gimmersta'	-	2	-	0.153773	-0.177814	1e-05	0.99999	n/a	-
Lord Lambourne	Lord Lambourne	254	litt.	Not Hardy	Grandoffspring of 'Cox's Orange Pippin', offspring of 'Worcester Pearmain'	-	1	-	-0.17838	-0.100772	0.903725	0.096275	2 / 3	-
Melba	Melba	167	litt.	Hardy	Offspring of 'McIntosh'	4	5	-	0.0160098	0.287312	0.414986	0.585014	1 / 1	-
Melonkalvill	Melonkalvill	1812	Gtyped	Not Hardy	-	-	1	-	-0.103241	-0.0503564	0.755287	0.244713	n/a	-
Mio	Mio	543	Gtyped	Not Hardy	Offspring of 'Oranie' and 'Worcester Pearmain'	2	2	-	-0.00308154	-0.119397	0.431985	0.568015	2 / 1	-
Multhaupts Reinette (Svanetorp)	Reinette de Multhaupt	70	Gtyped	Not Hardy	-	-	2	-	-0.110937	-0.0619548	0.762712	0.237288	n/a	-
Noors Glasäpple	n/a	10816	Gtyped	Not Hardy	Offspring of 'Vitgylling'	-	-	2	0.187793	-0.0944012	1e-05	0.99999	n/a	-
Oranie	Oranie	48	Gtyped	Hardy	Offspring of 'Gimmersta'	5	5	-	0.0984051	-0.168253	0.166911	0.833089	1 / 1	-
Orenco (Ivö)	Ivöäpple	592	Gtyped	Not Hardy	Offspring of 'Wealthy' and 'Northern Spy' (Oretorp)	-	2	-	-0.217977	-0.000458038	0.99999	1e-05	2 / 3	-
Persikerött Sommaräpple	Pfirsichroter Sommerapfel	63	litt.	Not Hardy	First degree relationship with 'Klockhammar'	-	2	-	-0.0289149	0.136761	0.559518	0.440482	2 / 4	-
Prima	Prima	267	litt.	Not Hardy	-	-	2	-	-0.116051	0.121244	0.813486	0.186514	1 / 5	-
Princesse Noble (Prinesessäpple)	Alantapfel	602	Gtyped	Not Hardy	-	2	2	-	-0.0879382	-0.0340614	0.714139	0.285861	n/a	-
Priscilla	n/a	n/a	n/a	Not Hardy	Grandoffspring of 'Winesap' through 'Delicious'	-	1	-	-0.184725	0.0644139	0.99999	1e-05	3 / 5	This sample is 'Priscilla' at the genebank at Balsgård, SLU, Sweden. Different from Priscilla-NL (1478) in Murranty et al. (2020).
Risäter	Risäter	1463	Gtyped	Hardy	-	6	6	-	0.0707862	-0.0521659	0.242334	0.757666	n/a	-
Rödluvan	Rödluvan	107	litt.	Hardy	Grandoffspring of 'McIntosh'	-	6	-	0.0094262	0.147225	0.420607	0.579393	3 / 1	-
Rött Ananasäpple	Rött ananas	1788	litt.	Not Hardy	-	2	2	-	-0.14416	-0.0068956	0.826227	0.173773	n/a	-
Sandow	Sandow	814	litt.	Not Hardy	Offspring of 'Wealthy' and 'Northern Spy' (Oretorp)	-	1	-	-0.141734	0.146322	0.924166	0.075834	2 / 1	-
Silva	Silva	574	Gtyped	Hardy	Offspring of 'Melba' and 'Stenbock'	6	6	-	0.142753	0.151262	0.099149	0.900851	1 / 1	-
Slava Petersburg	Slava Petersburg	1791	litt.	Hardy	First degree relationship with 'Charlamovsky'	6	6	-	0.12981	0.299717	0.105793	0.894207	n/a	-
Släthultsäpple	n/a	10826	Gtyped	Hardy	Offspring of 'Winesap'	-	-	5	-0.184188	0.069121	0.99999	1e-05	1 / 2	-
Smultronäpple	n/a	10827	Gtyped	Hardy	Offspring of 'Grågylling'	-	-	-	0.0426554	-0.151709	0.316465	0.683535	1 / 3	According to Nilsson (1987) "the tree is very hardy" and "widely grown on the highlands of Småland"
Snilsäpple	n/a	10828	Gtyped	Hardy	-	-	5	-	0.0344618	-0.105937	0.344103	0.655897	n/a	-
Snövit	Snövit	483	Gtyped	Hardy	Offspring of 'Stenbock' and 'Persikerött Sommaräpple'	5	5	-	0.0732243	0.0831931	0.282869	0.717131	1 / 4	-
Spartan	Spartan	309	litt.	Not Hardy	Offspring of 'McIntosh' and 'Delicious'	1	1	-	-0.198576	0.117012	0.99999	1e-05	1 / 3	-
Stenbock	n/a	5518	Gtyped	Hardy	-	6	6	-	0.196924	-0.00553992	1e-05	0.99999	1 / 1	-
Stensbergsäpple	n/a	10831	Gtyped	Not Hardy	-	-	-	2	-0.0782407	-0.0215814	0.715788	0.284212	n/a	-
Suislepp	Suislepper	239	Gtyped	Hardy	-	6	6	-	0.183052	-0.0565984	1e-05	0.99999	1 / 3	-
Summer Pearmain (Höstparmän)	Schleswiger Erdbeerapfel	3480	Gtyped	Not Hardy	-	2	-	-	-0.194663	-0.0177732	0.99999	1e-05	3 / 2	-
Sundsäpple	n/a	4089	Gtyped	Hardy	-	-	-	5	0.12633	0.0728579	0.069317	0.930683	1 / 1	-
Sävstaholm	Sävstaholm	573	Gtyped	Hardy	Offspring of 'Gimmersta'	6	6	-	0.127176	-0.157002	0.075361	0.924639	1 / 1	-
Transparente Blanche	White Transparent	25	Gtyped	Hardy	Offspring of 'Aspa' and 'Vitgylling'	4	6	-	0.203168	-0.0416638	1e-05	0.99999	1 / 1	-
Tunaäpple	n/a	10840	Gtyped	Hardy	-	-	-	5	0.0162188	-0.0671566	0.422519	0.577481	n/a	-
Wealthy	Wealthy	6	litt.	Hardy	Offspring of 'Charlamovsky'	5	5	-	-0.0191783	0.294673	0.590836	0.409164	1 / 1	-
